# Supplementary material for: LRRK2 G2019S Promotes Colon Cancer Potentially via LRRK2–GSDMD Axis-Mediated Gut Inflammation
Source: Cells. 2024 Mar 23;13(7):565. doi: 10.3390/cells13070565 (PMC11011703; doi:10.3390/cells13070565)
Supplement: Supplementary file 1 [file cells-13-00565-s001.zip]

Archive with 1 entries (1 files):
- cells-2904046-supplementary.pdf
